# Supplementary material for: Isolation, Characterization and Neuroprotective Activity of Folecitin: An In Vivo Study
Source: Life (Basel). 2021 Aug 12;11(8):825. doi: 10.3390/life11080825 (PMC8400650; doi:10.3390/life11080825)
Supplement: Supplementary file 1 [file life-11-00825-s001.zip]

Archive with 1 entries (1 files):
- life-1326366-supplementary.pdf
